# Supplementary material for: Human Macrophages Polarized by Interaction with Apoptotic Cells Produce Fibrosis-Associated Mediators and Enhance Pro-Fibrotic Activity of Dermal Fibroblasts In Vitro
Source: Cells. 2023 Jul 25;12(15):1928. doi: 10.3390/cells12151928 (PMC10417661; doi:10.3390/cells12151928)
Supplement: Supplementary file 1 [file cells-12-01928-s001.zip]

Archive with 1 entries (1 files):
- cells-2507426-supplementary.pdf
